# Supplementary material for: Genetic Divergence of Thai Indigenous Pigs from Three Distinct Geographic Regions Revealed by Microsatellite Marker Analysis
Source: Animals (Basel). 2023 Feb 10;13(4):625. doi: 10.3390/ani13040625 (PMC9951687; doi:10.3390/ani13040625)
Supplement: Supplementary file 1 [file animals-13-00625-s001.zip]

Archive with 1 entries (1 files):
- animals-2143250-supplementary.pdf
